# Supplementary material for: Differential Sensitization of Muscle versus Fascia in Individuals with Low Back Pain
Source: Bioengineering (Basel). 2022 Sep 5;9(9):440. doi: 10.3390/bioengineering9090440 (PMC9495767; doi:10.3390/bioengineering9090440)
Supplement: Supplementary file 1 [file bioengineering-09-00440-s001.zip]

Archive with 1 entries (1 files):
- Supplementary Video S1.avi
